# Supplementary material for: Leveraging image processing techniques to visualize sub-cellular domains in optical photothermal infrared imaging
Source: Analyst. 2026 Jul 16. Online ahead of print. doi: 10.1039/d6an00207b (PMC13403074; doi:10.1039/d6an00207b)
Supplement: AN-OLF-D6AN00207B-s002 [file AN-OLF-D6AN00207B-s002.zip]

Archive with 3 entries (3 files):
- main.tex
- Figures/Variance.png
- Figures/Filters2.png
