# Supplementary material for: Leveraging image processing techniques to visualize sub-cellular domains in optical photothermal infrared imaging
Source: Analyst. 2026 Jul 16. Online ahead of print. doi: 10.1039/d6an00207b (PMC13403074; doi:10.1039/d6an00207b)
Supplement: AN-OLF-D6AN00207B-s002 [file AN-OLF-D6AN00207B-s002.zip › main.tex]

\documentclass[twoside,9pt]{article}
\usepackage{extsizes}
\usepackage[super,sort&compress,comma]{natbib} 
\usepackage[version=3]{mhchem}
\usepackage[uncertainty-mode=separate, mode=match]{siunitx} %%%%
\usepackage[left=1.5cm, right=1.5cm, top=1.785cm, bottom=2.0cm]{geometry}
\usepackage{balance}
\usepackage{mathptmx}
\usepackage{sectsty}
\usepackage{graphicx} 
\usepackage{lastpage}
\usepackage[format=plain,justification=justified,singlelinecheck=false,font={stretch=1.125,small,sf},labelfont=bf,labelsep=space]{caption}
\usepackage{float}
\usepackage{fancyhdr}
\usepackage{fnpos}
\usepackage[english]{babel}
\addto{\captionsenglish}{%
  \renewcommand{\refname}{Notes and references}
}
\usepackage{array}
\usepackage{droidsans}
\usepackage{charter}
\usepackage[T1]{fontenc}
\usepackage{xcolor}
\usepackage{setspace}
\usepackage[compact]{titlesec}
\usepackage{hyperref}
%%%Please don't disable any packages in the preamble, as this may cause the template to display incorrectly.%%%

\usepackage{lmodern}
\usepackage{booktabs}
\renewcommand*{\thesection}{SI~\arabic{section}}


%\usepackage{epstopdf}%This line makes .eps figures into .pdf - please comment out if not required.

\definecolor{cream}{RGB}{222,217,201}


\begin{document}

\pagestyle{fancy}
\renewcommand{\headrulewidth}{0pt}
\fancyhf{} % löscht alle Header/Fußzeilen

%\fancyhead[L]{\textit{Supplementary Information}}  
%\thispagestyle{plain}
%\fancypagestyle{plain}


%%%PAGE SETUP - Please do not change any commands within this section%%%

\makeatletter

\makeFNbottom
\makeFNbelow
\renewcommand\LARGE{\@setfontsize\LARGE{15pt}{17}}
\renewcommand\Large{\@setfontsize\Large{12pt}{14}}
\renewcommand\large{\@setfontsize\large{10pt}{12}}
\renewcommand\footnotesize{\@setfontsize\footnotesize{7pt}{10}}
\makeatother

\renewcommand{\thefootnote}{\fnsymbol{footnote}}
\renewcommand\footnoterule{\vspace*{1pt}% 
\color{cream}\hrule width 3.5in height 0.4pt \color{black}\vspace*{5pt}} 
\setcounter{secnumdepth}{5}

\makeatletter 
\renewcommand\@biblabel[1]{#1}            
\renewcommand\@makefntext[1]% 
{\noindent\makebox[0pt][r]{\@thefnmark\,}#1}
\makeatother 
%\renewcommand{\figurename}{\small{Fig.}~}
\sectionfont{\sffamily\Large}
\subsectionfont{\normalsize}
\subsubsectionfont{\bf}
\setstretch{1.125} %In particular, please do not alter this line.
\setlength{\skip\footins}{0.8cm}
\setlength{\footnotesep}{0.25cm}
\setlength{\jot}{10pt}
\titlespacing*{\section}{0pt}{4pt}{4pt}
\titlespacing*{\subsection}{0pt}{15pt}{1pt}
%%%END OF PAGE SETUP%%%


%%%FIGURE SETUP - please do not change any commands within this section%%%
\makeatletter 
\newlength{\figrulesep} 
\setlength{\figrulesep}{0.5\textfloatsep} 

\newcommand{\topfigrule}{\vspace*{-1pt}% 
\noindent{\color{cream}\rule[-\figrulesep]{\columnwidth}{1.5pt}} }

\newcommand{\botfigrule}{\vspace*{-2pt}% 
\noindent{\color{cream}\rule[\figrulesep]{\columnwidth}{1.5pt}} }

\newcommand{\dblfigrule}{\vspace*{-1pt}% 
\noindent{\color{cream}\rule[-\figrulesep]{\textwidth}{1.5pt}} }

\makeatother


%%%END OF FIGURE SETUP%%%


%%%TITLE, AUTHORS AND ABSTRACT%%%
\noindent\large{\textbf{Supplementary information}}\\
\noindent\LARGE{\textbf{Leveraging image processing techniques to visualize sub-cellular domains in optical photothermal infrared imaging}} \\%Article title goes here instead of the text "This is the title"
%\vspace{0.3cm} & \vspace{0.3cm} \\


%%%END OF TITLE, AUTHORS AND ABSTRACT%%%

%%%FONT SETUP - please do not change any commands within this section
%\renewcommand*\rmdefault{bch}\normalfont\upshape
%\rmfamily


%%%FOOTNOTES%%%


\noindent\large{Elisabeth Holub\textit{$^{a,b}$},
Nikolaus Hondl\textit{$^{a,b}$},
Margaux Petay\textit{$^{a}$},
Sarah Reindl\textit{$^{a}$},
Sophie Honeder\textit{$^{a}$},
Tamara Tomin\textit{$^{a}$},
Bernhard Lendl\textit{$^{a}$}
and
Georg Ramer$^{\ast}$\textit{$^{a,b}$}}


\vspace{0.3cm}

{\footnotesize
\noindent\textit{$^{a}$~TU Wien, Institute of Chemical Technologies and Analytics, Getreidemarkt 9, 1060 Wien, Austria}\\
\textit{$^{b}$~TU Wien, Christian Doppler Laboratory for Advanced Mid-Infrared Laser Spectroscopy in (Bio-)process Analytics, Getreidemarkt 9, 1060 Wien, Austria. Tel: +43 1 58801 164151; E-mail: georg.ramer@tuwien.ac.at}
}
\vspace{0.7cm}

\section{Spectral ranges of MIRcat-QCT-z}
\begin{table}[h!]
  \centering
  \begin{tabular}{lcccc}
    \toprule
                      & Chip 1 & Chip 2 & Chip 3 & Chip 4 \\
    \midrule
    Range /\,cm$^{-1}$     & 2936-2347 & 1797-1347 & 1505–1195 & 1271–930 \\
    \bottomrule
  \end{tabular}
 % \caption{Spectral ranges of the MIRcat-QCT-z}
  \label{tab:MIRcat}
    \caption{Spectral ranges of the MIRcat-QCT-z}
\end{table}

\vspace{0.7cm}

\section{Effect of different filters}
Figure \ref{fig:filters_and_hulls} shows the effect of the filters on the selected pixels and the resulting convex hull for each of the tested filters. 
\begin{figure}[ht!]
    \centering
    \includegraphics[width=0.5\linewidth]{Figures/Filters2.png}
    \caption{Threshold filters and resulting masks. a) brightfield image, b) transmission image, c) complement of the transmission image, d) and g): image after Otsu filtering and resulting mask; e) and h) image after Li filtering and resulting mask; f) and i):  image after Sauvola filtering and resulting mask. }
    \label{fig:filters_and_hulls}
\end{figure}

\section{Signal-to-noise ration of images}
The signal-to-noise ratio (SNR) was defined as 
\begin{equation}
    SNR = \frac{Q_{90}-\mu_{noise}}{\sigma_{noise}},
\end{equation}
where Q$_90$ is the 90th percentile intensity in the in the region of interest, $\mu_{noise}$ is the mean intensity within a representative background region outside the ROI, and $sigma_{noise}$ is the standard deviation of the intensity in the background region. The 90th percentile provides robustness against single-pixel outliers and topography variations.
The resulting SNRs of the single-wavenumber images prior to masking and segmentation are provided in Table 
\begin{table}[h!]
  \centering
  \begin{tabular}{ccccccc}
    \toprule
                      & 1100 cm$^{-1}$& 1131 cm$^{-1}$& 1236 cm$^{-1}$& 1540 cm$^{-1}$& 1660 cm$^{-1}$& 1740 cm$^{-1}$\\
    \midrule
    SNR  & 12&  24&  7& 50& 134& 4\\
    \bottomrule
  \end{tabular}
 % \caption{Spectral ranges of the MIRcat-QCT-z}
  \label{tab:SNR}
    \caption{SNRs of the single-wavenumber images.}
\end{table}

\section{Effect of preprocessing on explained variance}
Figure \ref{fig:variance} shows the cumulative explained variance obtained from principal component analysis (PCA) before and after the application of the spatial filter, that is the mask. After spatial filtering, there is a stronger concentration of variance within the leading principal components, indicating that masking reduced non-informative spatial variance.
\begin{figure}[!ht]
    \centering
    \includegraphics[width=0.4\linewidth]{Figures/Variance.png}
    \caption{Cumulative explained variance for a PCA carried out before (black) and after (green) spatial pre-processing.}
    \label{fig:variance}
\end{figure}
\end{document}
